# Supplementary material for: Docosahexaenoic Acid as the Bidirectional Biomarker of Dietary and Metabolic Risk Patterns in Chinese Children: A Comparison with Plasma and Erythrocyte
Source: Nutrients. 2022 Jul 28;14(15):3095. doi: 10.3390/nu14153095 (PMC9370652; doi:10.3390/nu14153095)
Supplement: Supplementary file 1 [file nutrients-14-03095-s001.zip]

Archive with 1 entries (1 files):
- nutrients-1827144-supplementary.pdf
